# Supplementary material for: Dental, Skeletal, and Soft Tissue Changes after Bone-Borne Surgically Assisted Rapid Maxillary Expansion: A Systematic Review and Meta-Analysis
Source: Dent J (Basel). 2023 Jun 1;11(6):143. doi: 10.3390/dj11060143 (PMC10297662; doi:10.3390/dj11060143)
Supplement: Supplementary file 1 [file dentistry-11-00143-s001.zip]

Archive with 1 entries (1 files):
- dentistry-2316116-supplementary.pdf
